# Supplementary material for: Evolutionary and functional diversification of the DOG gene family in wheat (Triticum aestivum L.) and their roles in seed dormancy
Source: BMC Genomics. 2025 Sep 29;26:861. doi: 10.1186/s12864-025-12071-1 (PMC12481868; doi:10.1186/s12864-025-12071-1)
Supplement: Supplementary file 1 — Supplementary Material 1: Table S1: List of primers used for TaDOG genes expression analysis; Table S2: One-to-one orthologous relationships between wheat and wheat; Table S3: One-to-one orthologous relationships between wheat and rice; Table S4: One-to-one orthologous relationships between wheat and maize; Table S5: The number of cis-acting elements in the promoter region of TaDOG genes; Table S6: The main information of four wheat varieties in this study. [file 12864_2025_12071_MOESM1_ESM.xlsx]

## Sheet: Table S1
Table S1 List of primers used for TaDOG genes expression analysis
S/NO	Gene	Forward	Reverse
1	TaDOG3	CCACTCTTGTAATCTTGTTGCC	TTATTACTTGTCGCTCGGTCAA
2	TaDOG11	CCCCACCATACGGTTGTAGTAA	GAGATCGATCGTTGCCAGAATT
3	TaDOG13	TCTGAATCCATGTATCACCTCG	CGGTTAGAAATGCCCTTATTGG
4	TaDOG19	GTAACGTCCAGCTAGGTAGATC	GGCAACAAGATTACAAGAGTGG
5	TaDOG20	TTGTGAAATAATTCCGCGTGAG	ACGTGAGCATAAAAGGAAACAC
6	TaDOG22	AGAAAGAACCCCTTGCTTCTTC	GATGTTCACATCTGTTGGGATG
7	TaDOG23	CATCAGATGCGACGGATTCTAA	TCTCGGTTCCAATGAAGTTCTC
8	TaDOG40	GTCGACTGATTGCGAGATTTAG	TAAGTTGCAAGTTCCACATGTG
9	TaDOG46	AACCGAGATTTCCTTATCAGCT	AAGTCAGTGCTGGTAACGTTTT

## Sheet: Table S2
Table S2 One-to-one orthologous relationships between wheat and wheat
TaDOG transcript ID	TaDOG gene ID	Wheat chromosome	TaDOG transcript ID	TaDOG gene ID	Wheat chromosome
transcript:TraesCS7A02G207100.1	TaDOG51	7A	transcript:TraesCS7B02G114300.1	TaDOG52	7B
transcript:TraesCS7A02G207100.1	TaDOG51	7A	transcript:TraesCS7D02G209800.1	TaDOG53	7D
transcript:TraesCS6A02G165800.1	TaDOG45	6A	transcript:TraesCS6B02G193200.2	TaDOG47	6B
transcript:TraesCS6A02G248300.1	TaDOG46	6A	transcript:TraesCS6B02G276400.1	TaDOG48	6B
transcript:TraesCS6A02G248300.1	TaDOG46	6A	transcript:TraesCS6D02G230400.1	TaDOG50	6D
transcript:TraesCS6A02G165800.1	TaDOG45	6A	transcript:TraesCS6D02G154400.1	TaDOG49	6D
transcript:TraesCS7B02G114300.1	TaDOG52	7B	transcript:TraesCS7A02G207100.1	TaDOG51	7A
transcript:TraesCS7B02G114300.1	TaDOG52	7B	transcript:TraesCS7D02G209800.1	TaDOG53	7D
transcript:TraesCS5A02G265600.1	TaDOG41	5A	transcript:TraesCS5B02G265300.1	TaDOG42	5B
transcript:TraesCS5A02G265600.1	TaDOG41	5A	transcript:TraesCS5D02G273500.1	TaDOG44	5D
transcript:TraesCS5A02G174200.1	TaDOG40	5A	transcript:TraesCS5D02G178800.1	TaDOG43	5D
transcript:TraesCS6B02G193200.2	TaDOG47	6B	transcript:TraesCS6A02G165800.1	TaDOG45	6A
transcript:TraesCS6B02G276400.1	TaDOG48	6B	transcript:TraesCS6A02G248300.1	TaDOG46	6A
transcript:TraesCS6B02G193200.2	TaDOG47	6B	transcript:TraesCS6D02G154400.1	TaDOG49	6D
transcript:TraesCS6B02G276400.1	TaDOG48	6B	transcript:TraesCS6D02G230400.1	TaDOG50	6D
transcript:TraesCS4A02G126300.2	TaDOG34	4A	transcript:TraesCS2B02G113200.2	TaDOG14	2B
transcript:TraesCS4A02G126300.2	TaDOG34	4A	transcript:TraesCS2D02G096800.2	TaDOG17	2D
transcript:TraesCS4A02G126300.2	TaDOG34	4A	transcript:TraesCS4B02G178600.1	TaDOG37	4B
transcript:TraesCS4A02G126300.2	TaDOG34	4A	transcript:TraesCS4D02G180200.4	TaDOG39	4D
transcript:TraesCS4A02G183400.2	TaDOG35	4A	transcript:TraesCS4D02G129900.1	TaDOG38	4D
transcript:TraesCS5B02G265300.1	TaDOG42	5B	transcript:TraesCS5A02G265600.1	TaDOG41	5A
transcript:TraesCS5B02G265300.1	TaDOG42	5B	transcript:TraesCS5D02G273500.1	TaDOG44	5D
transcript:TraesCS7D02G209800.1	TaDOG53	7D	transcript:TraesCS7A02G207100.1	TaDOG51	7A
transcript:TraesCS7D02G209800.1	TaDOG53	7D	transcript:TraesCS7B02G114300.1	TaDOG52	7B
transcript:TraesCS3A02G372400.2	TaDOG23	3A	transcript:TraesCS1A02G276600.2	TaDOG2	1A
transcript:TraesCS3A02G372400.2	TaDOG23	3A	transcript:TraesCS1B02G285800.1	TaDOG5	1B
transcript:TraesCS3A02G372400.2	TaDOG23	3A	transcript:TraesCS1D02G276100.2	TaDOG8	1D
transcript:TraesCS3A02G334100.1	TaDOG22	3A	transcript:TraesCS3B02G365100.1	TaDOG27	3B
transcript:TraesCS3A02G372400.2	TaDOG23	3A	transcript:TraesCS3B02G404800.2	TaDOG28	3B
transcript:TraesCS3A02G103500.1	TaDOG19	3A	transcript:TraesCS3B02G120900.1	TaDOG24	3B
transcript:TraesCS3A02G306200.1	TaDOG21	3A	transcript:TraesCS3B02G330400.1	TaDOG26	3B
transcript:TraesCS3A02G334100.1	TaDOG22	3A	transcript:TraesCS3D02G327600.1	TaDOG32	3D
transcript:TraesCS3A02G372400.2	TaDOG23	3A	transcript:TraesCS3D02G365200.3	TaDOG33	3D
transcript:TraesCS3A02G103500.1	TaDOG19	3A	transcript:TraesCS3D02G105800.1	TaDOG29	3D
transcript:TraesCS3A02G306200.1	TaDOG21	3A	transcript:TraesCS3D02G295800.1	TaDOG31	3D
transcript:TraesCS4B02G178600.1	TaDOG37	4B	transcript:TraesCS2A02G097500.2	TaDOG11	2A
transcript:TraesCS4B02G178600.1	TaDOG37	4B	transcript:TraesCS2B02G113200.2	TaDOG14	2B
transcript:TraesCS4B02G178600.1	TaDOG37	4B	transcript:TraesCS2D02G096800.2	TaDOG17	2D
transcript:TraesCS4B02G178600.1	TaDOG37	4B	transcript:TraesCS4A02G126300.2	TaDOG34	4A
transcript:TraesCS4B02G178600.1	TaDOG37	4B	transcript:TraesCS4D02G180200.4	TaDOG39	4D
transcript:TraesCS6D02G230400.1	TaDOG50	6D	transcript:TraesCS6A02G248300.1	TaDOG46	6A
transcript:TraesCS6D02G154400.1	TaDOG49	6D	transcript:TraesCS6A02G165800.1	TaDOG45	6A
transcript:TraesCS6D02G154400.1	TaDOG49	6D	transcript:TraesCS6B02G193200.2	TaDOG47	6B
transcript:TraesCS6D02G230400.1	TaDOG50	6D	transcript:TraesCS6B02G276400.1	TaDOG48	6B
transcript:TraesCS2A02G486100.1	TaDOG12	2A	transcript:TraesCS2B02G512700.1	TaDOG15	2B
transcript:TraesCS2A02G526300.1	TaDOG13	2A	transcript:TraesCS2B02G556600.1	TaDOG16	2B
transcript:TraesCS2A02G097500.2	TaDOG11	2A	transcript:TraesCS2B02G113200.2	TaDOG14	2B
transcript:TraesCS2A02G526300.1	TaDOG13	2A	transcript:TraesCS2D02G529000.1	TaDOG18	2D
transcript:TraesCS2A02G097500.2	TaDOG11	2A	transcript:TraesCS2D02G096800.2	TaDOG17	2D
transcript:TraesCS2A02G097500.2	TaDOG11	2A	transcript:TraesCS4B02G178600.1	TaDOG37	4B
transcript:TraesCS2A02G097500.2	TaDOG11	2A	transcript:TraesCS4D02G180200.4	TaDOG39	4D
transcript:TraesCS3B02G404800.2	TaDOG28	3B	transcript:TraesCS1A02G276600.2	TaDOG2	1A
transcript:TraesCS3B02G404800.2	TaDOG28	3B	transcript:TraesCS1D02G276100.2	TaDOG8	1D
transcript:TraesCS3B02G365100.1	TaDOG27	3B	transcript:TraesCS3A02G334100.1	TaDOG22	3A
transcript:TraesCS3B02G404800.2	TaDOG28	3B	transcript:TraesCS3A02G372400.2	TaDOG23	3A
transcript:TraesCS3B02G120900.1	TaDOG24	3B	transcript:TraesCS3A02G103500.1	TaDOG19	3A
transcript:TraesCS3B02G330400.1	TaDOG26	3B	transcript:TraesCS3A02G306200.1	TaDOG21	3A
transcript:TraesCS3B02G330400.1	TaDOG26	3B	transcript:TraesCS3D02G295800.1	TaDOG31	3D
transcript:TraesCS3B02G365100.1	TaDOG27	3B	transcript:TraesCS3D02G327600.1	TaDOG32	3D
transcript:TraesCS3B02G404800.2	TaDOG28	3B	transcript:TraesCS3D02G365200.3	TaDOG33	3D
transcript:TraesCS3B02G120900.1	TaDOG24	3B	transcript:TraesCS3D02G105800.1	TaDOG29	3D
transcript:TraesCS3B02G220400.2	TaDOG25	3B	transcript:TraesCS3D02G194800.2	TaDOG30	3D
transcript:TraesCS5D02G273500.1	TaDOG44	5D	transcript:TraesCS5A02G265600.1	TaDOG41	5A
transcript:TraesCS5D02G178800.1	TaDOG43	5D	transcript:TraesCS5A02G174200.1	TaDOG40	5A
transcript:TraesCS5D02G273500.1	TaDOG44	5D	transcript:TraesCS5B02G265300.1	TaDOG42	5B
transcript:TraesCS1A02G276600.2	TaDOG2	1A	transcript:TraesCS1B02G285800.1	TaDOG5	1B
transcript:TraesCS1A02G392200.1	TaDOG3	1A	transcript:TraesCS1B02G420300.1	TaDOG6	1B
transcript:TraesCS1A02G096300.1	TaDOG1	1A	transcript:TraesCS1B02G127400.1	TaDOG4	1B
transcript:TraesCS1A02G392200.1	TaDOG3	1A	transcript:TraesCS1D02G400300.1	TaDOG9	1D
transcript:TraesCS1A02G276600.2	TaDOG2	1A	transcript:TraesCS1D02G276100.2	TaDOG8	1D
transcript:TraesCS1A02G096300.1	TaDOG1	1A	transcript:TraesCS1D02G105300.1	TaDOG7	1D
transcript:TraesCS1A02G276600.2	TaDOG2	1A	transcript:TraesCS3A02G372400.2	TaDOG23	3A
transcript:TraesCS1A02G276600.2	TaDOG2	1A	transcript:TraesCS3B02G404800.2	TaDOG28	3B
transcript:TraesCS1A02G276600.2	TaDOG2	1A	transcript:TraesCS3D02G365200.3	TaDOG33	3D
transcript:TraesCS2B02G512700.1	TaDOG15	2B	transcript:TraesCS2A02G486100.1	TaDOG12	2A
transcript:TraesCS2B02G556600.1	TaDOG16	2B	transcript:TraesCS2A02G526300.1	TaDOG13	2A
transcript:TraesCS2B02G113200.2	TaDOG14	2B	transcript:TraesCS2A02G097500.2	TaDOG11	2A
transcript:TraesCS2B02G556600.1	TaDOG16	2B	transcript:TraesCS2D02G529000.1	TaDOG18	2D
transcript:TraesCS2B02G113200.2	TaDOG14	2B	transcript:TraesCS2D02G096800.2	TaDOG17	2D
transcript:TraesCS2B02G113200.2	TaDOG14	2B	transcript:TraesCS4A02G126300.2	TaDOG34	4A
transcript:TraesCS2B02G113200.2	TaDOG14	2B	transcript:TraesCS4B02G178600.1	TaDOG37	4B
transcript:TraesCS2B02G113200.2	TaDOG14	2B	transcript:TraesCS4D02G180200.4	TaDOG39	4D
transcript:TraesCS4D02G180200.4	TaDOG39	4D	transcript:TraesCS2A02G097500.2	TaDOG11	2A
transcript:TraesCS4D02G180200.4	TaDOG39	4D	transcript:TraesCS2B02G113200.2	TaDOG14	2B
transcript:TraesCS4D02G180200.4	TaDOG39	4D	transcript:TraesCS2D02G096800.2	TaDOG17	2D
transcript:TraesCS4D02G180200.4	TaDOG39	4D	transcript:TraesCS4A02G126300.2	TaDOG34	4A
transcript:TraesCS4D02G129900.1	TaDOG38	4D	transcript:TraesCS4A02G183400.2	TaDOG35	4A
transcript:TraesCS4D02G180200.4	TaDOG39	4D	transcript:TraesCS4B02G178600.1	TaDOG37	4B
transcript:TraesCS1B02G285800.1	TaDOG5	1B	transcript:TraesCS1A02G276600.2	TaDOG2	1A
transcript:TraesCS1B02G420300.1	TaDOG6	1B	transcript:TraesCS1A02G392200.1	TaDOG3	1A
transcript:TraesCS1B02G127400.1	TaDOG4	1B	transcript:TraesCS1A02G096300.1	TaDOG1	1A
transcript:TraesCS1B02G285800.1	TaDOG5	1B	transcript:TraesCS1D02G276100.2	TaDOG8	1D
transcript:TraesCS1B02G420300.1	TaDOG6	1B	transcript:TraesCS1D02G400300.1	TaDOG9	1D
transcript:TraesCS1B02G127400.1	TaDOG4	1B	transcript:TraesCS1D02G105300.1	TaDOG7	1D
transcript:TraesCS1B02G285800.1	TaDOG5	1B	transcript:TraesCS3A02G372400.2	TaDOG23	3A
transcript:TraesCS1B02G285800.1	TaDOG5	1B	transcript:TraesCS3D02G365200.3	TaDOG33	3D
transcript:TraesCS3D02G365200.3	TaDOG33	3D	transcript:TraesCS1A02G276600.2	TaDOG2	1A
transcript:TraesCS3D02G365200.3	TaDOG33	3D	transcript:TraesCS1B02G285800.1	TaDOG5	1B
transcript:TraesCS3D02G365200.3	TaDOG33	3D	transcript:TraesCS1D02G276100.2	TaDOG8	1D
transcript:TraesCS3D02G327600.1	TaDOG32	3D	transcript:TraesCS3A02G334100.1	TaDOG22	3A
transcript:TraesCS3D02G365200.3	TaDOG33	3D	transcript:TraesCS3A02G372400.2	TaDOG23	3A
transcript:TraesCS3D02G105800.1	TaDOG29	3D	transcript:TraesCS3A02G103500.1	TaDOG19	3A
transcript:TraesCS3D02G295800.1	TaDOG31	3D	transcript:TraesCS3A02G306200.1	TaDOG21	3A
transcript:TraesCS3D02G295800.1	TaDOG31	3D	transcript:TraesCS3B02G330400.1	TaDOG26	3B
transcript:TraesCS3D02G327600.1	TaDOG32	3D	transcript:TraesCS3B02G365100.1	TaDOG27	3B
transcript:TraesCS3D02G365200.3	TaDOG33	3D	transcript:TraesCS3B02G404800.2	TaDOG28	3B
transcript:TraesCS3D02G105800.1	TaDOG29	3D	transcript:TraesCS3B02G120900.1	TaDOG24	3B
transcript:TraesCS3D02G194800.2	TaDOG30	3D	transcript:TraesCS3B02G220400.2	TaDOG25	3B
transcript:TraesCS2D02G529000.1	TaDOG18	2D	transcript:TraesCS2A02G526300.1	TaDOG13	2A
transcript:TraesCS2D02G096800.2	TaDOG17	2D	transcript:TraesCS2A02G097500.2	TaDOG11	2A
transcript:TraesCS2D02G529000.1	TaDOG18	2D	transcript:TraesCS2B02G556600.1	TaDOG16	2B
transcript:TraesCS2D02G096800.2	TaDOG17	2D	transcript:TraesCS2B02G113200.2	TaDOG14	2B
transcript:TraesCS2D02G096800.2	TaDOG17	2D	transcript:TraesCS4A02G126300.2	TaDOG34	4A
transcript:TraesCS2D02G096800.2	TaDOG17	2D	transcript:TraesCS4B02G178600.1	TaDOG37	4B
transcript:TraesCS2D02G096800.2	TaDOG17	2D	transcript:TraesCS4D02G180200.4	TaDOG39	4D
transcript:TraesCS1D02G400300.1	TaDOG9	1D	transcript:TraesCS1A02G392200.1	TaDOG3	1A
transcript:TraesCS1D02G276100.2	TaDOG8	1D	transcript:TraesCS1A02G276600.2	TaDOG2	1A
transcript:TraesCS1D02G105300.1	TaDOG7	1D	transcript:TraesCS1A02G096300.1	TaDOG1	1A
transcript:TraesCS1D02G276100.2	TaDOG8	1D	transcript:TraesCS1B02G285800.1	TaDOG5	1B
transcript:TraesCS1D02G400300.1	TaDOG9	1D	transcript:TraesCS1B02G420300.1	TaDOG6	1B
transcript:TraesCS1D02G105300.1	TaDOG7	1D	transcript:TraesCS1B02G127400.1	TaDOG4	1B
transcript:TraesCS1D02G276100.2	TaDOG8	1D	transcript:TraesCS3A02G372400.2	TaDOG23	3A
transcript:TraesCS1D02G276100.2	TaDOG8	1D	transcript:TraesCS3B02G404800.2	TaDOG28	3B
transcript:TraesCS1D02G276100.2	TaDOG8	1D	transcript:TraesCS3D02G365200.3	TaDOG33	3D

## Sheet: Table S3
Table S3 One-to-one orthologous relationships between wheat and rice
TaDOG gene ID	Wheat chromosome	OsDOG gene ID	Rice chromosome
transcript:TraesCS1A02G276600.2	1A	transcript:Os01t0859500-01	1
transcript:TraesCS1B02G285800.1	1B	transcript:Os01t0859500-01	1
transcript:TraesCS1D02G276100.2	1D	transcript:Os01t0859500-01	1
transcript:TraesCS3A02G334100.1	3A	transcript:Os01t0808100-01	1
transcript:TraesCS3A02G372400.2	3A	transcript:Os01t0859500-01	1
transcript:TraesCS3A02G103500.1	3A	transcript:Os01t0159000-01	1
transcript:TraesCS3B02G365100.1	3B	transcript:Os01t0808100-01	1
transcript:TraesCS3B02G404800.2	3B	transcript:Os01t0859500-01	1
transcript:TraesCS3B02G220400.2	3B	transcript:Os01t0279900-01	1
transcript:TraesCS3B02G120900.1	3B	transcript:Os01t0159000-01	1
transcript:TraesCS3D02G327600.1	3D	transcript:Os01t0808100-01	1
transcript:TraesCS3D02G365200.3	3D	transcript:Os01t0859500-01	1
transcript:TraesCS3D02G194800.2	3D	transcript:Os01t0279900-01	1
transcript:TraesCS3D02G105800.1	3D	transcript:Os01t0159000-01	1
transcript:TraesCS6A02G165800.1	6A	transcript:Os02t0194900-00	2
transcript:TraesCS6A02G248300.1	6A	transcript:Os02t0661300-01	2
transcript:TraesCS6B02G276400.1	6B	transcript:Os02t0661300-01	2
transcript:TraesCS6B02G193200.2	6B	transcript:Os02t0194900-00	2
transcript:TraesCS6D02G154400.1	6D	transcript:Os02t0194900-00	2
transcript:TraesCS6D02G230400.1	6D	transcript:Os02t0661300-01	2
transcript:TraesCS2A02G097500.2	2A	transcript:Os03t0318600-01	3
transcript:TraesCS2B02G113200.2	2B	transcript:Os03t0318600-01	3
transcript:TraesCS2D02G096800.2	2D	transcript:Os03t0318600-01	3
transcript:TraesCS4A02G126300.2	4A	transcript:Os03t0318600-01	3
transcript:TraesCS4B02G178600.1	4B	transcript:Os03t0318600-01	3
transcript:TraesCS4D02G180200.4	4D	transcript:Os03t0318600-01	3
transcript:TraesCS2A02G526300.1	2A	transcript:Os04t0637000-01	4
transcript:TraesCS2B02G556600.1	2B	transcript:Os04t0637000-01	4
transcript:TraesCS2D02G529000.1	2D	transcript:Os04t0637000-01	4
transcript:TraesCS1A02G276600.2	1A	transcript:Os05t0443900-01	5
transcript:TraesCS1A02G392200.1	1A	transcript:Os05t0560200-00	5
transcript:TraesCS1B02G285800.1	1B	transcript:Os05t0443900-01	5
transcript:TraesCS1B02G420300.1	1B	transcript:Os05t0560200-00	5
transcript:TraesCS1D02G400300.1	1D	transcript:Os05t0560200-00	5
transcript:TraesCS1D02G276100.2	1D	transcript:Os05t0443900-01	5
transcript:TraesCS3A02G372400.2	3A	transcript:Os05t0443900-01	5
transcript:TraesCS3B02G365100.1	3B	transcript:Os05t0492000-00	5
transcript:TraesCS3B02G404800.2	3B	transcript:Os05t0443900-01	5
transcript:TraesCS3D02G365200.3	3D	transcript:Os05t0443900-01	5
transcript:TraesCS4A02G126300.2	4A	transcript:Os05t0492000-00	5
transcript:TraesCS4B02G178600.1	4B	transcript:Os05t0492000-00	5
transcript:TraesCS4D02G180200.4	4D	transcript:Os05t0492000-00	5
transcript:TraesCS6A02G165800.1	6A	transcript:Os06t0614100-01	6
transcript:TraesCS6B02G193200.2	6B	transcript:Os06t0614100-01	6
transcript:TraesCS6D02G154400.1	6D	transcript:Os06t0614100-01	6
transcript:TraesCS7A02G207100.1	7A	transcript:Os06t0265400-01	6
transcript:TraesCS7B02G114300.1	7B	transcript:Os06t0265400-01	6
transcript:TraesCS7D02G209800.1	7D	transcript:Os06t0265400-01	6
transcript:TraesCS2A02G097500.2	2A	transcript:Os07t0687700-01	7
transcript:TraesCS2B02G113200.2	2B	transcript:Os07t0687700-01	7
transcript:TraesCS2D02G096800.2	2D	transcript:Os07t0687700-01	7
transcript:TraesCS4A02G126300.2	4A	transcript:Os07t0687700-01	7
transcript:TraesCS4B02G178600.1	4B	transcript:Os07t0687700-01	7
transcript:TraesCS4D02G180200.4	4D	transcript:Os07t0687700-01	7
transcript:TraesCS5A02G265600.1	5A	transcript:Os09t0489500-02	9
transcript:TraesCS5A02G174200.1	5A	transcript:Os09t0280500-01	9
transcript:TraesCS5B02G265300.1	5B	transcript:Os09t0489500-02	9
transcript:TraesCS5D02G273500.1	5D	transcript:Os09t0489500-02	9
transcript:TraesCS5D02G178800.1	5D	transcript:Os09t0280500-01	9
transcript:TraesCS3A02G372400.2	3A	transcript:Os11t0152700-02	11
transcript:TraesCS3B02G404800.2	3B	transcript:Os11t0152700-02	11
transcript:TraesCS3D02G365200.3	3D	transcript:Os11t0152700-02	11
transcript:TraesCS4A02G183400.2	4A	transcript:Os11t0152700-02	11
transcript:TraesCS4D02G129900.1	4D	transcript:Os11t0152700-02	11
transcript:TraesCS1A02G276600.2	1A	transcript:Os12t0152900-01	12
transcript:TraesCS1B02G285800.1	1B	transcript:Os12t0152900-01	12
transcript:TraesCS1D02G276100.2	1D	transcript:Os12t0152900-01	12
transcript:TraesCS3A02G372400.2	3A	transcript:Os12t0152900-01	12
transcript:TraesCS3B02G404800.2	3B	transcript:Os12t0152900-01	12
transcript:TraesCS3D02G365200.3	3D	transcript:Os12t0152900-01	12
transcript:TraesCS4A02G183400.2	4A	transcript:Os12t0152900-01	12
transcript:TraesCS4D02G129900.1	4D	transcript:Os12t0152900-01	12

## Sheet: Table S4
Table S4 One-to-one orthologous relationships between wheat and maize
TaDOG gene ID	Wheat chromosome	ZmDOG gene ID	Maize chromosome
transcript:TraesCS2A02G097500.2	2A	transcript:Zm00001d028936_T002	1
transcript:TraesCS2B02G113200.2	2B	transcript:Zm00001d028936_T002	1
transcript:TraesCS2D02G096800.2	2D	transcript:Zm00001d028936_T002	1
transcript:TraesCS4A02G126300.2	4A	transcript:Zm00001d028936_T002	1
transcript:TraesCS4B02G178600.1	4B	transcript:Zm00001d028936_T002	1
transcript:TraesCS4D02G180200.4	4D	transcript:Zm00001d028936_T002	1
transcript:TraesCS5A02G265600.1	5A	transcript:Zm00001d006027_T002	2
transcript:TraesCS5A02G174200.1	5A	transcript:Zm00001d005143_T001	2
transcript:TraesCS5B02G265300.1	5B	transcript:Zm00001d006027_T002	2
transcript:TraesCS5D02G273500.1	5D	transcript:Zm00001d006027_T002	2
transcript:TraesCS5D02G178800.1	5D	transcript:Zm00001d005143_T001	2
transcript:TraesCS1A02G276600.2	1A	transcript:Zm00001d042777_T006	3
transcript:TraesCS1B02G285800.1	1B	transcript:Zm00001d042777_T006	3
transcript:TraesCS1D02G276100.2	1D	transcript:Zm00001d042777_T006	3
transcript:TraesCS3A02G306200.1	3A	transcript:Zm00001d043390_T001	3
transcript:TraesCS3A02G103500.1	3A	transcript:Zm00001d039771_T001	3
transcript:TraesCS3A02G372400.2	3A	transcript:Zm00001d042777_T006	3
transcript:TraesCS3B02G120900.1	3B	transcript:Zm00001d039771_T001	3
transcript:TraesCS3B02G404800.2	3B	transcript:Zm00001d042777_T006	3
transcript:TraesCS3B02G330400.1	3B	transcript:Zm00001d043390_T001	3
transcript:TraesCS3D02G105800.1	3D	transcript:Zm00001d039771_T001	3
transcript:TraesCS3D02G365200.3	3D	transcript:Zm00001d042777_T006	3
transcript:TraesCS3D02G295800.1	3D	transcript:Zm00001d043390_T001	3
transcript:TraesCS4A02G183400.2	4A	transcript:Zm00001d052543_T001	4
transcript:TraesCS4D02G129900.1	4D	transcript:Zm00001d052543_T001	4
transcript:TraesCS6A02G248300.1	6A	transcript:Zm00001d017503_T001	5
transcript:TraesCS6B02G276400.1	6B	transcript:Zm00001d017503_T001	5
transcript:TraesCS6D02G230400.1	6D	transcript:Zm00001d017503_T001	5
transcript:TraesCS1A02G392200.1	1A	transcript:Zm00001d038990_T001	6
transcript:TraesCS1A02G276600.2	1A	transcript:Zm00001d038296_T001	6
transcript:TraesCS1B02G420300.1	1B	transcript:Zm00001d038990_T001	6
transcript:TraesCS1B02G285800.1	1B	transcript:Zm00001d038296_T001	6
transcript:TraesCS1D02G400300.1	1D	transcript:Zm00001d038990_T001	6
transcript:TraesCS1D02G276100.2	1D	transcript:Zm00001d038296_T001	6
transcript:TraesCS3A02G372400.2	3A	transcript:Zm00001d038296_T001	6
transcript:TraesCS3B02G404800.2	3B	transcript:Zm00001d038296_T001	6
transcript:TraesCS3D02G365200.3	3D	transcript:Zm00001d038296_T001	6
transcript:TraesCS7A02G207100.1	7A	transcript:Zm00001d037317_T003	6
transcript:TraesCS7B02G114300.1	7B	transcript:Zm00001d037317_T003	6
transcript:TraesCS7D02G209800.1	7D	transcript:Zm00001d037317_T003	6
transcript:TraesCS2A02G097500.2	2A	transcript:Zm00001d022542_T001	7
transcript:TraesCS2B02G113200.2	2B	transcript:Zm00001d022542_T001	7
transcript:TraesCS2D02G096800.2	2D	transcript:Zm00001d022542_T001	7
transcript:TraesCS4A02G126300.2	4A	transcript:Zm00001d022542_T001	7
transcript:TraesCS4B02G178600.1	4B	transcript:Zm00001d022542_T001	7
transcript:TraesCS5A02G265600.1	5A	transcript:Zm00001d020938_T002	7
transcript:TraesCS5B02G265300.1	5B	transcript:Zm00001d020938_T002	7
transcript:TraesCS5D02G273500.1	5D	transcript:Zm00001d020938_T002	7
transcript:TraesCS1A02G276600.2	1A	transcript:Zm00001d012294_T009	8
transcript:TraesCS1B02G285800.1	1B	transcript:Zm00001d012294_T009	8
transcript:TraesCS1D02G276100.2	1D	transcript:Zm00001d012294_T009	8
transcript:TraesCS3A02G190700.2	3A	transcript:Zm00001d008225_T001	8
transcript:TraesCS3A02G334100.1	3A	transcript:Zm00001d012553_T003	8
transcript:TraesCS3A02G372400.2	3A	transcript:Zm00001d012294_T009	8
transcript:TraesCS3B02G365100.1	3B	transcript:Zm00001d012553_T003	8
transcript:TraesCS3B02G404800.2	3B	transcript:Zm00001d012294_T009	8
transcript:TraesCS3B02G220400.2	3B	transcript:Zm00001d008225_T001	8
transcript:TraesCS3D02G327600.1	3D	transcript:Zm00001d012553_T003	8
transcript:TraesCS3D02G365200.3	3D	transcript:Zm00001d012294_T009	8
transcript:TraesCS3D02G194800.2	3D	transcript:Zm00001d008225_T001	8
transcript:TraesCS2A02G097500.2	2A	transcript:Zm00001d047587_T005	9
transcript:TraesCS2D02G096800.2	2D	transcript:Zm00001d047587_T005	9
transcript:TraesCS4B02G178600.1	4B	transcript:Zm00001d047587_T005	9
transcript:TraesCS4D02G180200.4	4D	transcript:Zm00001d047587_T005	9
transcript:TraesCS6A02G165800.1	6A	transcript:Zm00001d046751_T001	9
transcript:TraesCS6B02G193200.2	6B	transcript:Zm00001d046751_T001	9
transcript:TraesCS6D02G154400.1	6D	transcript:Zm00001d046751_T001	9
transcript:TraesCS2A02G526300.1	2A	transcript:Zm00001d026398_T006	10
transcript:TraesCS2B02G556600.1	2B	transcript:Zm00001d026398_T006	10
transcript:TraesCS2D02G529000.1	2D	transcript:Zm00001d026398_T006	10

## Sheet: Table S5
Table S5 The number of cis-acting elements in the promoter region of TaDOG genes
Gene ID	CGTCA-motif	TGACG-motif	ABRE	TATC-box	TCA-element	G-box	LTR
TaDOG3	3	3	4	0	0	3	0
TaDOG11	5	5	2	0	0	2	2
TaDOG13	1	1	0	0	0	0	0
TaDOG19	4	4	1	0	0	2	0
TaDOG20	1	1	8	0	0	10	0
TaDOG22	4	4	2	0	1	3	0
TaDOG23	2	2	5	0	0	5	2
TaDOG40	2	2	2	0	0	1	2
TaDOG46	1	1	0	0	1	1	0
Note：G-box, cis-acting regulatory element involved in light responsiveness; CGTCA-motif, cis-acting regulatory element involved in the MeJA-responsiveness; ABRE, cis-acting element involved in the abscisic acid responsiveness; TGACG-motif, cis-acting regulatory element involved in the MeJA-responsiveness; TC-rich repeats, cis-acting element involved in defense and stress responsiveness; LTR, cis-…

## Sheet: Table S6
Table S6 The main information of four wheat varieties in this study
Wheat variety	Approval number	Hybrid combination	Breeding Unit
Shangnong 5	unreleased	Shilongmai/1016/Zhou 22	Shangqiu Academy of Agriculture and Forestry Sciences
Shangnong 6	Yushenmai 20220077	Guomai 301/Zhengyumai 9987	Henan Agricultural University, Shangqiu Academy of Agriculture and Forestry Sciences
Shangnong 8	Yushenmai 20220080	Guomai 301/Yunong416//Zhou 22	Henan Agricultural University, Shangqiu Academy of Agriculture and Forestry Sciences
Shangnong 9	Guoshenmai 20243004	Guomai 301/Yunong416//Zhou 22	Shangqiu Academy of Agriculture and Forestry Sciences
